# Supplementary material for: GStream: Improving SNP and CNV Coverage on Genome-Wide Association Studies
Source: PLoS One. 2013 Jul 3;8(7):e68822. doi: 10.1371/journal.pone.0068822 (PMC3700900; doi:10.1371/journal.pone.0068822)
Supplement: Table S1 — CNV markers in high LD with trait-associated SNPs reported in the GWAS catalog. (XLSX) [file pone.0068822.s013.xlsx]

## Sheet: file content
This is the supplementary data file 1 for manuscript "GStream: Improving SNP and CNV coverage on Genome-Wide Association Studies" by Alonso et al.
NOTE: this EXCEL file contains several sheets
EXCEL sheet "legend" contains the description of the content in the individual columns of EXCEL sheet "GWAS Catalog CNV associations"
EXCEL sheet "GWAS Catalog CNV associations" contains the actual data

## Sheet: legend
collumn label	description
CHR	Chromosome of the trait-associated SNP
SNP	SNP identifier
SNPbp	Basepair of the trait-associated SNP
CNVbp	Basepair of the most correlated CNP probe
N	Number of correlated CNP probes (r2>0.7)
r2CEU	r2 between SNP genotypes and CNP genotypes over HapMap CEU samples
r2YRI	r2 between SNP genotypes and CNP genotypes over HapMap YRI samples
r2CHBJPT	r2 between SNP genotypes and CNP genotypes over HapMap CHB+JPT samples
pval	Reported SNP p-value
genes	Gene(s) mapped to the trait-associated SNP. If the SNP is located within the gene, that gene is listed with (1). Upstream and downstream genes are listed with (2).
GWAS_trait	Associated disease or trait
PMID	PubMed identifier

## Sheet: GWAS Catalog CNV associations
CHR	SNP	SNPbp	CNVbp	N	r2CEU	r2YRI	r2CHBJPT	pval	genes	GWAS_trait	PMID
1	rs2240335	17674537	17677196	12	0.82	0.65	0.95	2e-08	PADI4(1);PADI6(2);RCC2(2)	Rheumatoid arthritis	21505073
1	rs7538876	17722363	17738167	1	0.72	0.59	0.62	4e-12	PADI6(1);PADI4(2);RCC2(2)	Basal cell carcinoma	18849993
1	rs527409	58757915	58744163	10	1	0.29	0.13	1e-06	DAB1(2)	Kawasaki disease	21221998
1	rs12727131	60084516	60048908	4	0.77	0.07	0.75	3e-06	FGGY(1)	Neutrophil count	21507922
1	rs1168029	62969402	62982891	1	1	1	0.96	3e-13	DOCK7(1);USP1(2)	Lipid metabolism phenotypes	22286219
1	rs1168013	62996838	62982891	1	1	1	0.96	6e-08	DOCK7(1)	Triglycerides	20864672
1	rs2131925	63025942	62982891	1	1	1	0.96	5e-41	DOCK7(1);ANGPTL3(2)	Cholesterol, total	20686565
1	rs2131925	63025942	62982891	1	1	1	0.96	3e-18	DOCK7(1);ANGPTL3(2)	LDL cholesterol	20686565
1	rs2131925	63025942	62982891	1	1	1	0.96	9e-43	DOCK7(1);ANGPTL3(2)	Triglycerides	20686565
1	rs10889353	63118196	63111069	1	0.71	0.26	0.58	4e-12	DOCK7(1);ANGPTL3(2)	Cholesterol, total	19060911
1	rs10889353	63118196	63111069	1	0.71	0.26	0.58	8e-06	DOCK7(1);ANGPTL3(2)	LDL cholesterol	19060911
1	rs10889353	63118196	63111069	1	0.71	0.26	0.58	3e-07	DOCK7(1);ANGPTL3(2)	Triglycerides	19060906
1	rs1892534	66105944	66154414	2	0.48	0.87	0.56	7e-21	LEPR(2)	C-reactive protein	18439548
1	rs2568958	72765116	72769429	14	1	1	1	1e-11	NEGR1(2)	Body mass index	19079260
1	rs2568958	72765116	72769429	14	1	1	1	2e-08	NEGR1(2)	Weight	19079260
1	rs2815752	72812440	72769429	14	1	1	1	2e-22	NEGR1(2)	Body mass index	20935630
1	rs3126085	152300817	152246726	2	1	0.68	0.77	6e-12	FLG(2);FLG2(2)	Atopic dermatitis	21666691
1	rs3120665	152316590	152280788	1	0.79	0.17	0.24	4e-06	FLG(2);FLG2(2)	Personality dimensions	20691247
1	rs4085613	152550018	152557073	46	1	1	0.97	7e-30	LCE3E(2);LCE3D(2);LCE3C(2);LCE3B(2);LCE3A(2)	Psoriasis	19169255
1	rs4112788	152551276	152557073	46	1	0.46	0.97	3e-10	LCE3E(2);LCE3D(2);LCE3C(2);LCE3B(2);LCE3A(2)	Psoriasis	20953190
1	rs67418890	161540857	161493580	1	0.8	0	0	1e-10	FCGR2A(2);HSPA6(2);FCGR3A(2);FCGR2C(2);HSPA7(2)	Lipid metabolism phenotypes	22286219
1	rs16857031	162112910	162116181	1	0.65	0.46	0.86	1e-34	NOS1AP(1);MIR4654(2)	QT interval	19305408
1	rs12034383	207803595	207783507	1	0.33	0.52	0.78	2e-28	CR1(1);CR1L(2)	Erythrocyte sedimentation rate	21700265
2	rs2947411	614168	630070	9	1	0.71	0.94	2e-08	TMEM18(2)	Menarche (age at onset)	21102462
2	rs2867125	622827	623693	8	1	1	0.94	3e-49	TMEM18(2)	Body mass index	20935630
2	rs6548238	634905	623693	8	1	1	1	1e-18	TMEM18(2)	Body mass index	19079261
2	rs7561317	644953	630070	8	1	0.9	1	4e-17	TMEM18(2)	Body mass index	19079260
2	rs7561317	644953	630070	8	1	0.9	1	2e-18	TMEM18(2)	Weight	19079260
2	rs7569328	21100778	21121130	1	1	0.14	0	1e-07	C2orf43(2)	Coronary heart disease	21347282
2	rs1427407	60718043	60724087	2	0.84	0.79	0.92	6e-31	BCL11A(1)	F-cell distribution	17767159
2	rs766432	60719970	60724087	2	1	1	0.89	1e-10	BCL11A(1)	Beta thalassemia/hemoglobin E disease	20183929
2	rs11886868	60720246	60724087	1	0.46	0.89	0.02	7e-35	BCL11A(1)	Fetal hemoglobin levels	18245381
2	rs6545946	62713533	62716784	1	0.49	0.17	1	7e-09	TMEM17(2)	Crohns disease	22412388
2	rs3771166	102986222	102967857	1	1	0.73	0.61	3e-09	IL18R1(1);IL1RL1(2);IL18RAP(2)	Asthma	20860503
2	rs17027258	103091540	103087382	1	1	0.91	1	7e-06	SLC9A4(1);IL18RAP(2);MIR4772(2)	White blood cell types	21738478
2	rs1402837	169757354	169768750	1	0.74	0.24	0.03	5e-10	NOSTRIN(2);SPC25(2);G6PC2(2);ABCB11(2)	Glycated hemoglobin levels	19096518
2	rs563694	169774071	169776139	2	0.94	0.49	0.66	4e-07	NOSTRIN(2);SPC25(2);G6PC2(2);ABCB11(2)	Fasting plasma glucose	18521185
2	rs569805	169782880	169776139	2	0.94	0.23	0.66	9e-08	ABCB11(1);SPC25(2);G6PC2(2)	Metabolic syndrome (bivariate traits)	21386085
2	rs16856247	169784413	169771519	4	0	0.17	0.87	2e-15	ABCB11(1);SPC25(2);G6PC2(2)	Metabolite levels	21909109
2	rs552976	169791438	169776139	5	0.94	0.26	0.32	8e-18	ABCB11(1);SPC25(2);G6PC2(2)	Glycated hemoglobin levels	20858683
2	rs1440072	223936738	223947407	3	0.49	0.02	1	4e-06	KCNE4(2)	Body mass index	20966902
2	rs1440072	223936738	223947407	3	0.49	0.02	1	8e-07	KCNE4(2)	Waist circumference	20966902
3	rs3729931	12626516	12624063	1	0.4	0.8	0.02	7e-07	RAF1(1);TSEN2(2);LOC100129480(2);MKRN2(2)	Cardiac hypertrophy	21348951
3	rs3774372	41877414	41833433	2	0.86	0.54	0.73	8e-07	ULK4(1)	Blood pressure	21909110
3	rs9815354	41912651	41863353	1	0.4	0.6	0.73	3e-09	ULK4(1)	Diastolic blood pressure	19430479
3	rs10510837	60289842	60295081	1	0.37	0.78	0.89	4e-06	FHIT(1)	Asperger disorder	21182207
3	rs3772255	156102734	156092703	9	1	0.46	1	8e-06	KCNAB1(1)	Aging traits	17903295
3	rs13064954	156854742	156832894	1	0.36	0.01	0.86	7e-07	LOC339894(2);LOC100498859(2);CCNL1(2)	Diabetic retinopathy	21441570
3	rs4402960	185511687	185505788	2	1	0.74	0.87	9e-16	IGF2BP2(1)	Type 2 diabetes	17463249
3	rs1470579	185529080	185505788	1	1	0.46	0.75	2e-07	IGF2BP2(1)	Diabetes (gestational)	22233651
3	rs1470579	185529080	185505788	1	1	0.46	0.75	2e-09	IGF2BP2(1)	Type 2 diabetes	20581827
3	rs6769511	185530290	185505788	1	1	0.46	0.75	1e-09	IGF2BP2(1)	Type 2 diabetes	18711366
3	rs266717	186530484	186544928	1	0.76	0.35	0.46	9e-19	KNG1(2);EIF4A2(2);SNORD2(2);MIR1248(2);SNORA81(2)	Adiponectin levels	20011104
3	rs10937470	191000808	191011464	1	0.54	0.29	0.76	9e-06	UTS2D(1);OSTN(2);CCDC50(2)	Total ventricular volume	21116278
4	rs1670533	1078187	1103540	1	0.37	0.01	0.97	2e-12	RNF212(1);FGFRL1(2);TMED11P(2)	Recombination rate (females)	18239089
4	rs3796619	1095281	1103540	1	0.62	0.85	0.97	3e-24	RNF212(1);TMED11P(2)	Recombination rate (males)	18239089
4	rs6815464	1309901	1290281	3	1	0.38	0.91	2e-20	MAEA(1);UVSSA(2)	Type 2 diabetes	22158537
4	rs16890979	9922167	9925526	1	1	1	1	7e-168	SLC2A9(1)	Urate levels	18834626
4	rs16890979	9922167	9925526	1	1	1	1	1e-11	SLC2A9(1)	Uric acid levels	18759275
4	rs734553	9923004	9925526	1	0.81	0.61	1	1e-192	SLC2A9(1)	Uric acid levels	19503597
4	rs13129697	9926967	9921185	2	0.76	0.96	0.69	1e-09	SLC2A9(1)	Biochemical measures	19260141
4	rs13129697	9926967	9921185	2	0.76	0.96	0.69	2e-242	SLC2A9(1)	Urate levels	20884846
4	rs13129697	9926967	9921185	2	0.76	0.96	0.69	2e-19	SLC2A9(1)	Uric acid levels	22229870
4	rs737267	9934744	9925526	1	0.6	0.62	1	3e-09	SLC2A9(1)	Urate levels	18327257
4	rs6855911	9935910	9925526	1	0.6	0.62	1	2e-16	SLC2A9(1)	Urate levels	17997608
4	rs4481233	9956079	9925526	2	0.82	0.52	1	6e-34	SLC2A9(1)	Metabolic traits	21886157
4	rs7442295	9966380	9925526	2	0.82	0.82	1	3e-70	SLC2A9(1)	Urate levels	18327256
4	rs3775948	9995182	10000504	2	0.85	0.73	0.65	1e-09	SLC2A9(1)	Uric acid levels	21294900
4	rs733175	10050141	10036146	2	1	1	0.98	5e-06	SLC2A9(2);WDR1(2);MIR3138(2)	Alzheimers disease	22005930
4	rs6834555	10062326	10040221	2	0.85	0.61	0.9	3e-07	SLC2A9(2);WDR1(2);MIR3138(2)	Alzheimers disease	22005930
4	rs3796804	82009707	82054127	1	0.72	0.03	0.64	9e-06	BMP3(2);PRKG2(2)	HIV-1 susceptibility	22174851
4	rs1789891	100250419	100268131	1	0.61	0	0.86	1e-08	LOC100507053(2);ADH1A(2);ADH1B(2);ADH1C(2)	Alcohol dependence	22004471
4	rs1789891	100250419	100268131	1	0.61	0	0.86	3e-06	LOC100507053(2);ADH1A(2);ADH1B(2);ADH1C(2)	Conduct disorder (interaction)	18846501
4	rs4956211	109723126	109721374	4	0.9	0.57	0.72	1e-06	AGXT2L1(2);COL25A1(2)	Systemic lupus erythematosus	21408207
4	rs2069762	123377980	123392268	1	0.35	1	0.67	5e-07	KIAA1109(2);ADAD1(2);IL2(2)	Type 1 diabetes autoantibodies	21829393
5	rs13361189	150223387	150178347	27	1	1	1	2e-10	C5orf62(2);IRGM(2);ZNF300(2)	Crohns disease	17554261
5	rs1000113	150240076	150181492	13	1	0.39	0.91	3e-07	IRGM(2);ZNF300(2)	Crohns disease	17554300
5	rs11747270	150258867	150203780	12	1	0.71	1	3e-16	IRGM(2);ZNF300(2);ZNF300P1(2)	Crohns disease	18587394
5	rs7714584	150270420	150212972	8	1	0.69	1	8e-19	IRGM(2);ZNF300(2);ZNF300P1(2)	Crohns disease	21102463
5	rs2082412	158717789	158723293	1	0.46	0.65	0.85	2e-28	RNF145(2);UBLCP1(2);IL12B(2);LOC285626(2)	Psoriasis	19169254
5	rs3213094	158750769	158723293	1	0.46	0.47	0.71	3e-26	IL12B(1);UBLCP1(2);LOC285626(2)	Psoriasis	19169255
6	rs872071	411064	432514	1	0.72	0	0.61	2e-20	IRF4(1);DUSP22(2);EXOC2(2)	Chronic lymphocytic leukemia	18758461
6	rs1540771	466033	451843	1	0.73	0.03	0.63	4e-18	IRF4(2);EXOC2(2)	Freckles	17952075
6	rs10946808	26233387	26207181	1	0.86	1	0.84	4e-17	HIST1H2BE(2);HIST1H4D(2);HIST1H3D(2);HIST1H2AD(2)	Height	18391950
6	rs4324798	28776117	28806218	1	0	1	0	2e-08	LOC401242(2)	Lung adenocarcinoma	19836008
6	rs9258260	29723161	29696117	3	0.64	0.35	0.97	2e-10	HLA-F(2);HLA-F-AS1(2);IFITM4P(2);HCG4(2);LOC554223(2)	Crohns disease	22412388
6	rs1610677	29789171	29819198	3	0.71	0.78	0.78	4e-15	HCG4(2);LOC554223(2);HLA-G(2)	Rheumatoid arthritis	21653640
6	rs2523822	29828660	29819198	2	1	0.29	0.95	2e-10	HLA-G(2);HLA-H(2)	Drug-induced liver injury	21570397
6	rs2860580	29906691	29857152	1	0.74	0.54	0.4	5e-67	HLA-H(2);HCG4B(2);HLA-A(2);HCG9(2)	Nasopharyngeal carcinoma	20512145
6	rs1061235	29913298	29922138	6	1	0.83	0.73	1e-07	HLA-A(1);HLA-H(2);HCG4B(2);HCG9(2);ZNRD1-AS1(2)	Adverse response to carbamapezine	21428769
6	rs2517713	29918099	29912410	2	0.76	0.61	0.42	4e-20	HLA-H(2);HCG4B(2);HLA-A(2);HCG9(2);ZNRD1-AS1(2)	Nasopharyngeal carcinoma	19664746
6	rs2571391	29923838	29915122	5	1	0.91	0.9	1e-15	HCG4B(2);HLA-A(2);HCG9(2);ZNRD1-AS1(2);HLA-J(2)	IgE levels	22075330
6	rs2523946	29941943	29912410	3	0.83	0.31	0.57	2e-11	HCG4B(2);HLA-A(2);HCG9(2);ZNRD1-AS1(2);HLA-J(2)	IgA nephropathy	22197929
6	rs6904029	29943067	29942384	5	1	1	0.89	1e-21	HCG9(1);HCG4B(2);HLA-A(2);ZNRD1-AS1(2);HLA-J(2)	Vitiligo	20410501
6	rs7758512	29970589	29964999	8	1	0.88	0.9	2e-08	ZNRD1-AS1(1);HLA-A(2);HCG9(2);HLA-J(2);ZNRD1(2)	HIV-1 control	20041166
6	rs4313034	29973925	29952069	3	0.24	0.54	0.82	2e-15	ZNRD1-AS1(1);HLA-J(1);HCG4B(2);HLA-A(2);HCG9(2)	Graves disease	21900946
6	rs6917603	30017071	29966726	7	1	0.88	0.96	3e-29	ZNRD1-AS1(1);HLA-J(2);ZNRD1(2);PPP1R11(2);RNF39(2)	Lipid metabolism phenotypes	22286219
6	rs10947055	30093364	30080956	1	1	0.81	0	2e-07	PPP1R11(2);RNF39(2);TRIM31(2);TRIM40(2);TRIM10(2)	Cardiac hypertrophy	21348951
6	rs9468692	30119890	30080956	1	1	0.75	0	1e-06	TRIM10(1);TRIM31(2);TRIM40(2);TRIM15(2);TRIM26(2)	HIV-1 control	20041166
6	rs12526186	30736151	30760190	3	0.01	0.8	0.22	3e-06	MDC1(2);TUBB(2);FLOT1(2);IER3(2)	Response to antipsychotic treatment	19721433
6	rs4947296	31058178	31080103	1	0.11	0	0.92	4e-51	MUC22(2);HCG22(2);C6orf15(2);PSORS1C1(2);CDSN(2)	Graves disease	21841780
6	rs3130573	31106268	31109943	1	0.88	0.02	0.37	6e-10	PSORS1C1(1);PSORS1C2(1);C6orf15(2);CDSN(2);CCHCR1(2)	Systemic sclerosis	21750679
6	rs9263739	31111356	31114449	2	1	1	0.79	4e-67	CCHCR1(1);C6orf15(2);PSORS1C1(2);CDSN(2);PSORS1C2(2)	Ulcerative colitis	19915573
6	rs1265112	31118019	31109943	1	1	0.94	0.8	1e-08	CCHCR1(1);C6orf15(2);PSORS1C1(2);CDSN(2);PSORS1C2(2)	Nevirapine-induced rash	21810746
6	rs13191343	31241109	31255007	4	1	1	0.45	2e-72	PSORS1C3(2);HCG27(2);HLA-C(2);HLA-B(2)	Psoriatic arthritis	20953186
6	rs2524054	31252396	31244249	4	0.79	0.72	1	2e-28	HLA-C(2)	CD4:CD8 lymphocyte ratio	20045101
6	rs12191877	31252925	31255007	5	1	1	1	1e-100	HCG27(2);HLA-C(2);HLA-B(2)	Psoriasis	19169254
6	rs9468925	31258837	31263662	1	0.46	0.74	0.61	2e-33	HCG27(2);HLA-C(2);HLA-B(2)	Vitiligo	20526339
6	rs2894207	31263751	31262923	1	0.19	0.82	0.3	3e-33	HCG27(2);HLA-C(2);HLA-B(2)	Nasopharyngeal carcinoma	20512145
6	rs2247056	31265490	31244249	4	0.79	0.87	1	2e-15	HLA-C(2);HLA-B(2)	Triglycerides	20686565
6	rs9264942	31274380	31238523	1	0.81	0.45	0.54	3e-35	HLA-C(2);HLA-B(2)	HIV-1 control	21051598
6	rs10484554	31274555	31255007	5	1	1	0.93	6e-08	HLA-C(2);HLA-B(2);MICA(2)	AIDS progression	19115949
6	rs10484554	31274555	31255007	5	1	1	0.93	4e-214	HLA-C(2);HLA-B(2);MICA(2)	Psoriasis	20953190
6	rs9378249	31327701	31350464	1	0.72	0	0.44	1e-08	HLA-C(2);HLA-B(2);MICA(2)	Bipolar disorder	21254220
6	rs7743761	31336100	31340691	3	0.9	0.93	0.61	5e-304	HLA-B(2);MICA(2)	Ankylosing spondylitis	20062062
6	rs1521	31350704	31348322	3	1	0.94	0.95	2e-65	HLA-B(2);MICA(2);HCP5(2);HCG26(2)	Graves disease	21841780
6	rs13437082	31354560	31362891	4	1	1	0.97	5e-08	HLA-B(2);MICA(2)	Height	19343178
6	rs2596542	31366595	31362891	1	0.82	0.46	0.67	4e-13	HLA-B(2);MICA(2)	Hepatocellular carcinoma	21499248
6	rs9469003	31407828	31399821	4	0.89	1	0.89	2e-09	HLA-B(2);MICA(2);HCP5(2);HCG26(2);MICB(2)	Stevens-Johnson synd. / toxic epid. necrolysis	21801394
6	rs3099844	31448976	31434334	1	0.77	0.02	0	2e-08	HCP5(2);HCG26(2);MICB(2);MCCD1(2);DDX39B(2)	Metabolic syndrome	22399527
6	rs3099844	31448976	31434334	1	0.77	0.02	0	5e-10	HCP5(2);HCG26(2);MICB(2);MCCD1(2);DDX39B(2)	Neonatal lupus	20662065
6	rs3130320	32223258	32243088	2	0.4	0.69	0.88	3e-06	PPT2(2);PPT2-EGFL8(2);EGFL8(2);AGPAT1(2);RNF5(2)	Systemic lupus erythematosus	21408207
6	rs3130340	32244627	32243107	2	1	0.73	0.88	1e-07	AGPAT1(2);RNF5(2);RNF5P1(2);AGER(2);PBX2(2)	Bone mineral density (spine)	18445777
6	rs2395148	32321554	32316389	1	0.01	0.72	0.28	2e-10	C6orf10(1);HCG23(2);BTNL2(2)	Arthritis (juvenile idiopathic)	18576341
6	rs1980493	32363215	32401534	2	0.75	0.43	0.84	5e-07	BTNL2(1);C6orf10(2);HCG23(2);HLA-DRA(2)	Anti-cyclic Citrullinated Peptide Antibody	19287509
6	rs9268480	32363844	32347533	2	1	1	0.95	3e-06	BTNL2(1);C6orf10(2);HCG23(2);HLA-DRA(2)	Ulcerative colitis	19915573
6	rs10947262	32373312	32373378	2	1	0.91	0.93	5e-09	BTNL2(1);C6orf10(2);HCG23(2);HLA-DRA(2)	Knee osteoarthritis	20305777
6	rs3806156	32373698	32347533	1	0.78	0.22	0.12	7e-19	BTNL2(1);C6orf10(2);HCG23(2);HLA-DRA(2)	Vitiligo	20410501
6	rs2395163	32387809	32347533	2	0.93	0.38	0.8	3e-11	C6orf10(2);HCG23(2);BTNL2(2);HLA-DRA(2);HLA-DRB5(2)	Parkinsons disease	22451204
6	rs3135363	32389648	32383249	1	0.71	0.4	0.22	7e-22	C6orf10(2);HCG23(2);BTNL2(2);HLA-DRA(2)	Hepatitis B vaccine response	21764829
6	rs3177928	32412435	32425049	1	0.73	0.73	0.76	4e-19	HLA-DRA(1);C6orf10(2);HCG23(2);BTNL2(2);HLA-DRB5(2)	Cholesterol, total	20686565
6	rs3177928	32412435	32425049	1	0.73	0.73	0.76	2e-15	HLA-DRA(1);C6orf10(2);HCG23(2);BTNL2(2);HLA-DRB5(2)	LDL cholesterol	20686565
6	rs3135388	32413051	32431543	28	1	0.02	0	4e-225	C6orf10(2);HCG23(2);BTNL2(2);HLA-DRA(2);HLA-DRB5(2)	Multiple sclerosis	19525953
6	rs2227139	32413459	32414290	1	0.86	0.7	0.76	1e-07	HCG23(2);BTNL2(2);HLA-DRA(2)	Hematological parameters	19820697
6	rs3129889	32413545	32431543	28	1	0.02	0	1e-206	C6orf10(2);HCG23(2);BTNL2(2);HLA-DRA(2);HLA-DRB5(2)	Multiple sclerosis	22190364
6	rs3129890	32414273	32432373	5	0.73	0.82	0.76	5e-13	HCG23(2);BTNL2(2);HLA-DRA(2)	Asthma	21804548
6	rs6903608	32428285	32441392	2	0.73	0.91	0.74	3e-50	BTNL2(2);HLA-DRA(2);HLA-DRB5(2)	Hodgkins lymphoma	21037568
6	rs9268853	32429643	32434844	3	0.92	1	0.92	5e-109	C6orf10(2);HCG23(2);BTNL2(2);HLA-DRA(2);HLA-DRB5(2)	Rheumatoid arthritis	21653640
6	rs9268853	32429643	32434844	3	0.92	1	0.92	1e-55	C6orf10(2);HCG23(2);BTNL2(2);HLA-DRA(2);HLA-DRB5(2)	Ulcerative colitis	21297633
6	rs9268877	32431147	32441392	1	0.95	0.95	0.94	4e-23	BTNL2(2);HLA-DRA(2);HLA-DRB5(2)	Ulcerative colitis	19915572
6	rs9268905	32432077	32434844	4	1	1	0.92	1e-07	C6orf10(2);HCG23(2);BTNL2(2);HLA-DRA(2);HLA-DRB5(2)	Cystic fibrosis severity	21602797
6	rs9268923	32432835	32434844	4	1	1	0.92	4e-15	C6orf10(2);HCG23(2);BTNL2(2);HLA-DRA(2);HLA-DRB5(2)	Ulcerative colitis	20228798
6	rs2395185	32433167	32434844	4	1	1	0.92	4e-31	C6orf10(2);HCG23(2);BTNL2(2);HLA-DRA(2);HLA-DRB5(2)	Hodgkins lymphoma	22286212
6	rs2395185	32433167	32434844	4	1	1	0.92	5e-22	C6orf10(2);HCG23(2);BTNL2(2);HLA-DRA(2);HLA-DRB5(2)	Ulcerative colitis	19915573
6	rs477515	32569691	32585967	3	0.17	0.88	0.22	1e-08	HLA-DRB5(2);HLA-DRB6(2);HLA-DRB1(2);HLA-DQA1(2);HLA-DQB1(2)	Inflammatory bowel disease	18758464
6	rs9271100	32576478	32559753	16	1	1	1	1e-12	HLA-DRB6(2);HLA-DRB1(2);HLA-DQA1(2);HLA-DQB1(2)	Systemic lupus erythematosus	19838193
6	rs9271366	32586854	32549935	6	0.81	1	0.92	3e-33	HLA-DRB6(2);HLA-DRB1(2);HLA-DQA1(2);HLA-DQB1(2)	Immunoglobulin A	20694011
6	rs9271366	32586854	32549935	6	0.81	1	0.92	2e-70	HLA-DRB6(2);HLA-DRB1(2);HLA-DQA1(2);HLA-DQB1(2)	Inflammatory bowel disease	21699788
6	rs9271366	32586854	32549935	6	0.81	1	0.92	7e-184	HLA-DRB6(2);HLA-DRB1(2);HLA-DQA1(2);HLA-DQB1(2)	Multiple sclerosis	19525955
6	rs28421666	32592737	32595060	2	1	0.71	0.91	2e-18	HLA-DRB1(2);HLA-DQA1(2);HLA-DQB1(2)	Nasopharyngeal carcinoma	20512145
6	rs9272105	32599999	32596036	5	0.91	0.57	0.78	4e-10	HLA-DRB1(2);HLA-DQA1(2);HLA-DQB1(2)	Response to interferon beta therapy	21502966
6	rs9272219	32602269	32601684	2	0.54	0.75	0.61	1e-45	HLA-DRB1(2);HLA-DQA1(2);HLA-DQB1(2)	Rheumatoid arthritis	21653640
6	rs9272219	32602269	32601684	2	0.54	0.75	0.61	7e-08	HLA-DRB1(2);HLA-DQA1(2);HLA-DQB1(2)	Schizophrenia	19571809
6	rs9272346	32604372	32613747	17	0.95	0.88	0.9	5e-134	HLA-DRB1(2);HLA-DQA1(2);HLA-DQB1(2)	Type 1 diabetes	17554300
6	rs7774434	32657578	32668031	2	0.81	0.29	0.37	4e-34	HLA-DRB1(2);HLA-DQA1(2);HLA-DQB1(2);HLA-DQA2(2);HLA-DQB2(2)	Primary biliary cirrhosis	21399635
6	rs7775228	32658079	32648243	1	0.07	0.94	0.54	5e-15	HLA-DQA1(2);HLA-DQB1(2);HLA-DQA2(2);HLA-DQB2(2)	Asthma	21804548
6	rs7775228	32658079	32648243	1	0.07	0.94	0.54	2e-09	HLA-DQA1(2);HLA-DQB1(2);HLA-DQA2(2);HLA-DQB2(2)	IgE grass sensitization	22036096
6	rs9469220	32658310	32663442	1	0.43	0.73	0.54	2e-06	HLA-DQA1(2);HLA-DQB1(2);HLA-DQA2(2);HLA-DQB2(2)	Crohns disease	17554300
6	rs2647012	32664458	32663442	6	1	1	1	2e-21	HLA-DQA1(2);HLA-DQB1(2);HLA-DQA2(2);HLA-DQB2(2)	Follicular lymphoma	21533074
6	rs2647012	32664458	32663442	6	1	1	1	8e-06	HLA-DQA1(2);HLA-DQB1(2);HLA-DQA2(2);HLA-DQB2(2)	Systemic lupus erythematosus	21408207
6	rs9357152	32664960	32651005	10	1	0.82	0.81	1e-14	HLA-DQA1(2);HLA-DQB1(2);HLA-DQA2(2);HLA-DQB2(2)	HPV seropositivity	21896673
6	rs10484561	32665420	32665475	7	1	1	0.85	1e-29	HLA-DQA1(2);HLA-DQB1(2);HLA-DQA2(2);HLA-DQB2(2)	Follicular lymphoma	20639881
6	rs9275390	32669156	32668031	3	0.93	1	0.98	3e-54	HLA-DQA1(2);HLA-DQB1(2);HLA-DQA2(2);HLA-DQB2(2)	Systemic sclerosis	21779181
6	rs2856718	32670255	32679185	10	1	1	0.7	4e-37	HLA-DQA1(2);HLA-DQB1(2);HLA-DQA2(2);HLA-DQB2(2)	Hepatitis B	21750111
6	rs13192471	32671103	32665475	4	0.86	0.73	0.54	2e-58	HLA-DQA1(2);HLA-DQB1(2);HLA-DQA2(2);HLA-DQB2(2)	Rheumatoid arthritis	20453841
6	rs1794275	32671248	32627652	5	0.9	0.69	0.32	3e-13	HLA-DQA1(2);HLA-DQB1(2);HLA-DQA2(2);HLA-DQB2(2)	IgA nephropathy	22197929
6	rs9275572	32678999	32678206	3	1	0.83	0.95	1e-35	HLA-DQA1(2);HLA-DQB1(2);HLA-DQA2(2);HLA-DQB2(2)	Alopecia areata	20596022
6	rs9275572	32678999	32678206	3	1	0.83	0.95	6e-09	HLA-DQA1(2);HLA-DQB1(2);HLA-DQA2(2);HLA-DQB2(2)	Hepatocellular carcinoma	21499248
6	rs2858331	32681277	32680122	4	0.5	0.47	0.84	1e-08	HLA-DQA1(2);HLA-DQB1(2);HLA-DQA2(2);HLA-DQB2(2);HLA-DOB(2)	IgE levels	22075330
6	rs9275596	32681631	32663442	4	0.93	0.75	0.82	2e-26	HLA-DQB1(2);HLA-DQA2(2);HLA-DQB2(2)	Nephropathy	21399633
6	rs2858884	32700083	32706937	1	0.74	0.12	0.69	3e-08	HLA-DQA2(2);HLA-DQB2(2)	Narcolepsy	20711174
6	rs2301271	32725193	32704362	3	0.56	0.46	0.73	2e-12	HLA-DQB2(1);HLA-DQA2(2);HLA-DOB(2)	Systemic lupus erythematosus	21408207
6	rs7453920	32730012	32693401	1	0.45	0.13	0.88	6e-28	HLA-DQB2(1);HLA-DQB1(2);HLA-DQA2(2);HLA-DOB(2);TAP2(2)	Hepatitis B	21750111
6	rs3077	33033022	33030885	3	0.61	0.94	1	2e-61	HLA-DPA1(1);HLA-DOA(2);HLA-DPB1(2);HLA-DPB2(2)	Hepatitis B	21750111
6	rs987870	33042880	33083202	4	0.82	0.71	0.22	2e-10	HLA-DPA1(1);HLA-DPB1(2);HLA-DPB2(2)	Asthma	21814517
6	rs987870	33042880	33083202	4	0.82	0.71	0.22	2e-20	HLA-DPA1(1);HLA-DPB1(2);HLA-DPB2(2)	Systemic sclerosis	21779181
6	rs9277535	33054861	33062016	2	0.66	0.24	0.83	3e-54	HLA-DPB1(1);HLA-DPA1(2);HLA-DPB2(2)	Hepatitis B	21750111
6	rs9277535	33054861	33062016	2	0.66	0.24	0.83	3e-12	HLA-DPB1(1);HLA-DPA1(2);HLA-DPB2(2)	Hepatitis B vaccine response	21764829
6	rs2281388	33060118	33050369	1	0.48	0	0.93	2e-65	HLA-DPA1(2);HLA-DPB1(2);HLA-DPB2(2)	Graves disease	21841780
6	rs210138	33542538	33585127	1	0.77	0.01	0.43	1e-13	BAK1(1);GGNBP1(2);LINC00336(2);ITPR3(2)	Testicular germ cell tumor	19483681
6	rs3923809	38440970	38433533	1	0.49	1	0.88	1e-17	BTBD9(1)	Restless legs syndrome	17634447
6	rs9296736	53924697	53930407	11	1	1	0.96	3e-09	MLIP(1)	Liver enzyme levels (gamma-glutamyl transf)	22001757
6	rs12207601	102355867	102341430	2	1	0	0	2e-06	GRIK2(1)	Biochemical measures	19260141
6	rs9322817	105232233	105261989	5	0.44	0.49	0.9	7e-06	HACE1(1)	Thyroid stimulating hormone	17903292
6	rs7776054	135418916	135419631	1	0.91	0.94	0.98	7e-69	HBS1L(2)	Mean corpuscular hemoglobin	19862010
6	rs9399137	135419018	135419631	1	0.91	0.04	0.98	3e-36	HBS1L(2)	F-cell distribution	17767159
6	rs9399137	135419018	135419631	1	0.91	0.04	0.98	1e-09	HBS1L(2)	Hematology traits	19853236
6	rs9373124	135423209	135419631	1	0.76	0.17	0.54	7e-14	HBS1L(2)	Other erythrocyte phenotypes	19862010
6	rs9373124	135423209	135419631	1	0.76	0.17	0.54	1e-10	HBS1L(2)	White blood cell types	21738478
6	rs4895441	135426573	135419631	1	0.83	0.09	0.54	2e-09	HBS1L(2)	Hematological and biochemical traits	20139978
6	rs4895441	135426573	135419631	1	0.83	0.09	0.54	7e-86	HBS1L(2)	Mean corpuscular volume	19862010
6	rs9376092	135427144	135419631	1	0.76	0.26	0.54	2e-11	HBS1L(2)	Beta thalassemia/hemoglobin E disease	20183929
6	rs9402686	135427817	135419631	1	0.83	0.1	0.54	7e-42	HBS1L(2)	Hematological parameters	19820697
6	rs9494145	135432552	135419631	1	0.74	0.1	0.47	3e-09	HBS1L(2)	Mean platelet volume	22423221
6	rs9494145	135432552	135419631	1	0.74	0.1	0.47	3e-15	HBS1L(2)	Red blood cell traits	20927387
6	rs9321490	135494875	135454381	1	0.69	0.3	0.74	2e-06	MYB(2)	Multiple sclerosis	21833088
6	rs10499194	138002637	137980243	2	0.92	0.63	0.86	1e-09		Rheumatoid arthritis	17982456
6	rs6929137	151936677	151945666	1	0.71	0.01	0.57	2e-10	CCDC170(1)	Bone mineral density (spine)	19079262
6	rs2941740	152009638	152042262	2	0.35	0.5	0.92	2e-10	ESR1(2)	Bone mineral density (hip)	19801982
6	rs1999805	152068364	152056369	1	0.88	0.01	0.35	2e-08	ESR1(1)	Bone mineral density (spine)	18445777
7	rs798544	2763102	2758659	1	0.82	0.66	0.72	7e-15	TTYH3(2);AMZ1(2);GNA12(2)	Height	18391951
7	rs798502	2789880	2758659	1	0.74	0.18	0.57	3e-15	GNA12(1);AMZ1(2)	Ulcerative colitis	21297633
7	rs798497	2795957	2758659	1	0.68	0.22	0.72	7e-07	GNA12(1);AMZ1(2)	Height	20189936
7	rs864745	28180556	28214614	2	0.84	0.1	0.77	5e-14	JAZF1(1);JAZF1-AS1(2)	Type 2 diabetes	18372903
7	rs1635852	28189411	28214614	2	0.78	0.1	0.74	9e-10	JAZF1(1);JAZF1-AS1(2)	Height	18952825
7	rs849134	28196222	28214614	2	0.84	0.1	0.74	3e-09	JAZF1(1);JAZF1-AS1(2)	Type 2 diabetes	20581827
7	rs2075671	100345106	100329189	12	0.87	0	0.91	1e-09	ZAN(1);GIGYF1(2);POP7(2);EPO(2);EPHB4(2)	Other erythrocyte phenotypes	19862010
7	rs886774	107495434	107500198	1	1	0.6	0.41	3e-08	CBLL1(2);SLC26A3(2);DLD(2);LAMB1(2)	Ulcerative colitis	19915572
7	rs4728142	128573967	128582747	2	0.75	0.83	0.76	8e-19	KCP(2);IRF5(2);TNPO3(2)	Systemic lupus erythematosus	19838193
7	rs4728142	128573967	128582747	2	0.75	0.83	0.76	2e-08	KCP(2);IRF5(2);TNPO3(2)	Ulcerative colitis	21297633
7	rs12531711	128617466	128663175	2	0.9	0	1	9e-17	TNPO3(1);IRF5(2)	Primary biliary cirrhosis	21399635
7	rs12531711	128617466	128663175	2	0.9	0	1	6e-09	TNPO3(1);IRF5(2)	Systemic lupus erythematosus	21408207
7	rs12537284	128717906	128663175	3	0.8	0	1	4e-19	TNPO3(2);TPI1P2(2);LOC407835(2);TSPAN33(2)	Systemic lupus erythematosus	18204446
7	rs4732038	134250322	134231565	1	0.7	0.45	0.3	1e-06	AKR1B15(1);AKR1B10(2)	Longevity	20834067
8	rs1296028	11698747	11703652	1	0.94	0.01	0.04	1e-06	NEIL2(2);FDFT1(2);CTSB(2)	Parkinsons disease	22451204
8	rs10958409	55327091	55320947	1	0.04	0.25	0.74	1e-10	SOX17(2)	Intracranial aneurysm	18997786
8	rs7833986	57100149	57090642	1	0.78	0.53	0.8	8e-10	PLAG1(1);CHCHD7(2)	Height	20189936
8	rs13273123	57100791	57090642	1	0.78	0.03	0.8	1e-09	PLAG1(1);CHCHD7(2)	Height	19396169
8	rs4471028	75294975	75316246	1	0.69	0.17	0.74	2e-07	JPH1(2);GDAP1(2)	Waist circumference	17903300
8	rs10481151	124831834	124795613	1	0.07	0.4	0.85	4e-07	FAM91A1(2);FER1L6(2)	Cognitive performance	19734545
9	rs10974944	5070831	5114523	1	0.79	0.57	0.96	4e-20	JAK2(1)	Myeloproliferative neoplasms	19287384
9	rs7023329	21816528	21785142	1	0.49	0.12	0.94	7e-09	MTAP(1)	Melanoma	21983787
9	rs10757269	22072264	22115285	1	0.81	0	0.16	9e-09	CDKN2B-AS1(1)	Ankle-brachial index	22199011
9	rs10757272	22088260	22115285	1	0.87	0.22	0.4	2e-07	CDKN2B-AS1(1)	Intracranial aneurysm	22286173
9	rs4977574	22098574	22115285	2	0.87	0.17	1	2e-25	CDKN2B-AS1(1)	Coronary heart disease	21378988
9	rs4977574	22098574	22115285	2	0.87	0.17	1	3e-44	CDKN2B-AS1(1)	Myocardial infarction (early onset)	19198609
9	rs10965235	22115105	22115285	1	0	1	0.26	6e-12	CDKN2B-AS1(1)	Endometriosis	20601957
9	rs944797	22115286	22115285	2	1	1	1	6e-16	CDKN2B-AS1(1)	Coronary heart disease	21971053
9	rs2383207	22115959	22115285	1	1	0	0.38	2e-08	CDKN2B-AS1(1)	Abdominal aortic aneurysm	20622881
9	rs10757278	22124477	22121353	2	0.87	0.22	0.92	1e-20	CDKN2B-AS1(2)	Myocardial infarction	17478679
9	rs1333049	22125503	22121353	2	0.87	0.28	0.9	3e-24	CDKN2B-AS1(2)	Coronary artery calcification	22144573
9	rs1333049	22125503	22121353	2	0.87	0.28	0.9	7e-58	CDKN2B-AS1(2)	Coronary heart disease	21606135
9	rs817858	110125811	110114432	1	0.31	0	0.79	7e-06	RAD23B(2)	Body mass index	20966902
10	rs2380205	5886734	5892545	2	0.88	0.26	0.9	5e-07	FAM208B(2);GDI2(2);ANKRD16(2);FBXO18(2)	Breast cancer	20453838
10	rs1412115	34088053	34096664	1	0.27	0.73	0.49	6e-06	LOC100505583(2)	Schizophrenia	21682944
10	rs2742234	43612609	43631699	1	0.76	0.33	0.93	4e-18	RET(1);CSGALNACT2(2)	Hirschsprungs disease	19196962
10	rs3123078	51524971	51538166	3	0.94	0.75	0.87	1e-19	AGAP7(2);MSMB(2);NCOA4(2)	Prostate cancer	19767753
10	rs10993994	51549496	51543068	3	0.71	0.24	0.84	9e-29	MSMB(2);NCOA4(2);TIMM23(2)	Prostate cancer	18264097
10	rs10993994	51549496	51543068	3	0.71	0.24	0.84	7e-13	MSMB(2);NCOA4(2);TIMM23(2)	Prostate-specific antigen levels	21160077
10	rs10761482	62085337	62082737	1	0.49	0.14	0.7	8e-06	ANK3(1)	Schizophrenia	20185149
10	rs10761731	65027610	65012945	1	0.67	0.83	0.89	2e-24	JMJD1C(1)	Platelet counts	22139419
10	rs10761731	65027610	65012945	1	0.67	0.83	0.89	3e-12	JMJD1C(1)	Triglycerides	20686565
10	rs17600642	72462994	72449419	3	0.72	1	0.53	5e-06	ADAMTS14(1)	Bipolar disorder	21254220
10	rs11185790	91372533	91371445	1	0.74	0.52	0.83	3e-07	PANK1(1);MIR107(2)	Metabolic traits	19060910
10	rs10509680	96734339	96720171	1	1	0	0.62	4e-07	CYP2C9(1)	Warfarin maintenance dose	20833655
10	rs1057910	96741053	96720171	1	1	0	0.82	3e-79	CYP2C9(1);CYP2C8(2)	Warfarin maintenance dose	19300499
10	rs2185570	96751270	96759180	1	0.82	0	0	2e-08	CYP2C9(2);CYP2C8(2)	Dehydroepiandrosterone sulphate levels	21533175
10	rs1934951	96798548	96817076	2	0.85	0.61	0.75	1e-06	CYP2C8(1);CYP2C9(2)	Osteonecrosis of the jaw	18594024
10	rs2981579	123337335	123353870	2	0.94	0.42	0.67	4e-31	FGFR2(1)	Breast cancer	20453838
10	rs2981575	123346116	123353870	2	1	0.77	0.83	1e-08	FGFR2(1)	Breast cancer	21060860
10	rs1219648	123346190	123353870	2	1	0.36	0.83	1e-30	FGFR2(1)	Breast cancer	21263130
10	rs2981582	123352317	123353870	2	1	0.63	0.57	2e-76	FGFR2(1)	Breast cancer	17529967
10	rs10490924	124214448	124217287	10	1	0.94	0.9	0	ARMS2(1);PLEKHA1(2);MIR3941(2);HTRA1(2)	Age-related macular degeneration	21665990
10	rs3793917	124219275	124216893	10	1	1	0.95	4e-60	PLEKHA1(2);MIR3941(2);ARMS2(2);HTRA1(2)	Age-related macular degeneration	20385819
10	rs11200638	124220544	124216893	10	1	1	0.95	8e-12	PLEKHA1(2);MIR3941(2);ARMS2(2);HTRA1(2)	Age-related macular degeneration (wet)	17053108
11	rs17655730	270715	256976	1	0.77	0	0	2e-15	RIC8A(2);SIRT3(2);PSMD13(2);NLRP6(2);ATHL1(2)	Mean platelet volume	22139419
11	rs2071348	5264146	5270300	1	0.94	0.02	0.76	3e-15	HBBP1(1);OR51V1(2);HBB(2);HBD(2);HBG1(2)	Beta thalassemia/hemoglobin E disease	20183929
11	rs11228719	56440236	56468048	1	0.61	0.33	0.73	4e-06	OR8U8(1);OR5M1(2);OR5AP2(2);OR5AR1(2);OR9G1(2)	Orofacial clefts	22419666
11	rs1397048	56466099	56468048	1	0.63	0.67	0.74	7e-08	OR8U8(1);OR5AP2(2);OR5AR1(2);OR9G1(2);OR9G9(2)	Hemostatic factors and hematological phenot.	17903294
11	rs2212361	94312323	94322353	1	0.79	0.44	0.92	9e-07	PIWIL4(1);LOC643037(2);FUT4(2)	ADHD symptoms	18846501
11	rs3802842	111171709	111139939	1	0.91	0.6	0.97	6e-10	C11orf93(1);C11orf53(2);C11orf92(2);MIR4491(2);POU2AF1(2)	Colorectal cancer	18372901
12	rs4363657	21368722	21357750	1	0.2	0.54	0.81	5e-08	SLCO1B1(1);SLCO1A2(2)	Bilirubin levels	21646302
12	rs4149081	21378021	21357750	1	0.2	0.54	0.81	3e-22	SLCO1B1(1);SLCO1A2(2)	Metabolic traits	21886157
12	rs11175593	40601940	40601941	1	1	0	1	3e-10	LRRK2(2)	Crohns disease	18587394
12	rs2638315	56865056	56863770	1	0.09	1	0	2e-35	GLS2(1);TIMELESS(2);MIP(2);SPRYD4(2);RBMS2(2)	Metabolite levels	22286219
12	rs2657879	56865338	56863770	1	0.09	1	0	3e-17	GLS2(1);TIMELESS(2);MIP(2);SPRYD4(2);RBMS2(2)	Metabolic traits	21886157
12	rs1042725	66358347	66361446	1	0.83	0.81	1	3e-20	HMGA2(1)	Height	18391950
12	rs8756	66359752	66361446	1	0.71	0.05	0.36	2e-16	HMGA2(1)	Height	18391951
12	rs12424086	66364509	66369772	1	0.51	0	0.88	4e-06	HMGA2(2)	number of teeth	20195514
12	rs12424086	66364509	66369772	1	0.51	0	0.88	2e-12	HMGA2(2)	Permanent tooth development	21931568
12	rs12424086	66364509	66369772	1	0.51	0	0.88	8e-06	HMGA2(2)	time to first tooth eruption	20195514
12	rs7968682	66371880	66361446	1	0.71	0.11	0.34	4e-10	HMGA2(2)	Height	22021425
12	rs6489785	121363724	121364323	2	0.9	0.11	1	1e-06	SPPL3(2);HNF1A-AS1(2);HNF1A(2)	Longevity	20834067
13	rs16944141	90865546	90864196	12	0.12	0.17	0.9	3e-06	MIR622(2)	Prostate cancer (gene x gene interaction)	22219177
13	rs17267292	93323146	93330687	1	1	0.73	0.56	1e-07	GPC5(1)	Metabolite levels	19043545
13	rs561241	113760034	113759754	2	0.88	0.15	1	5e-16	MCF2L(2);F7(2);F10(2);PROZ(2)	Factor VII	17903294
15	rs3825942	74219582	74223648	1	1	0.65	0.93	3e-21	LOC100287616(1);LOXL1(1);TBC1D21(2);STOML1(2)	Glaucoma (exfoliation)	17690259
15	rs893817	74229065	74223623	1	0.52	0.26	0.86	3e-06	LOXL1(1);TBC1D21(2);LOC100287616(2);STOML1(2);PML(2)	Aortic root size	19584346
15	rs950776	78926018	78912204	1	0.76	0.01	0.16	4e-07	CHRNB4(1);CHRNA5(2);CHRNA3(2)	Sudden cardiac arrest	21658281
15	rs1383484	84522755	84542871	1	0	0	0.71	9e-07	ADAMTSL3(1)	Height	21998595
16	rs887864	11158885	11156000	1	0.74	0.26	0.23	1e-06	CLEC16A(1)	Allergic rhinitis	22036096
16	rs12708716	11179873	11156000	2	0.79	0.23	0.32	3e-18	CLEC16A(1)	Type 1 diabetes	17554260
16	rs12708716	11179873	11156000	2	0.79	0.23	0.32	5e-14	CLEC16A(1)	Type 1 diabetes autoantibodies	21829393
16	rs2903692	11238783	11221285	1	0.79	0	0.37	7e-11	CLEC16A(1)	Type 1 diabetes	17632545
16	rs6498169	11249329	11267356	1	0.78	0.01	0.41	4e-06	CLEC16A(1)	Multiple sclerosis	17660530
16	rs12444979	19933600	19949684	8	1	1	0	3e-21	IQCK(2);GPRC5B(2)	Body mass index	20935630
16	rs151222	20674492	20674492	1	0.72	0.49	0.35	6e-06	ACSM1(1)	Schizophrenia	18347602
16	rs8049603	23067260	23048341	2	0.47	0.37	0.71	1e-06	USP31(2)	Multiple sclerosis	19525955
16	rs11649653	30918487	30881298	1	0.31	0	0.75	3e-08	MIR4519(2);BCL7C(2);MIR762(2);CTF1(2);FBXL19-AS1(2)	Triglycerides	20686565
16	rs3925075	31347748	31336717	3	0.52	0.33	0.93	5e-06	ITGAM(2);ITGAX(2);ITGAD(2)	IgA nephropathy	22197929
16	rs3104767	52624738	52649308	1	0.89	0.18	0.3	9e-19	LOC643714(1);TOX3(2)	Restless legs syndrome	21779176
16	rs3112612	52635164	52649308	1	0.89	0.39	0.28	4e-10	LOC643714(1);TOX3(2)	Breast cancer	21263130
17	rs9303277	37976469	38004936	1	0.73	0.09	0.85	2e-09	IKZF3(1);ZPBP2(2)	Primary biliary cirrhosis	20639880
17	rs2872507	38040763	38004936	1	0.92	0.15	1	5e-09	IKZF3(2);ZPBP2(2);GSDMB(2);ORMDL3(2);LRRC3C(2)	Crohns disease	18587394
17	rs2872507	38040763	38004936	1	0.92	0.15	1	9e-07	IKZF3(2);ZPBP2(2);GSDMB(2);ORMDL3(2);LRRC3C(2)	Rheumatoid arthritis	20453842
17	rs2872507	38040763	38004936	1	0.92	0.15	1	2e-06	IKZF3(2);ZPBP2(2);GSDMB(2);ORMDL3(2);LRRC3C(2)	Type 1 diabetes autoantibodies	21829393
17	rs2872507	38040763	38004936	1	0.92	0.15	1	5e-11	IKZF3(2);ZPBP2(2);GSDMB(2);ORMDL3(2);LRRC3C(2)	Ulcerative colitis	21297633
17	rs8067378	38051348	38004936	1	0.73	0.05	1	1e-07	IKZF3(2);ZPBP2(2);GSDMB(2);ORMDL3(2);LRRC3C(2)	Ulcerative colitis	20228799
17	rs17609240	38110689	38114045	1	0.49	0.51	0.8	9e-09	IKZF3(2);ZPBP2(2);GSDMB(2);ORMDL3(2);LRRC3C(2)	Hematological parameters	19820697
17	rs11012	43513441	43496468	1	1	0.49	0	6e-08	PLEKHM1(1);ARHGAP27(2);MIR4315-2(2);MIR4315-1(2)	Parkinsons disease	20070850
17	rs8070723	44081064	44065741	1	0.75	0.01	0	7e-12	MAPT(1);STH(2);KANSL1(2)	Parkinsons disease	21044948
17	rs8070723	44081064	44065741	1	0.75	0.01	0	2e-118	MAPT(1);STH(2);KANSL1(2)	Progressive supranuclear palsy	21685912
18	rs17664267	40808798	40832926	1	0.86	0.05	0	7e-06	SYT4(2)	Conduct disorder (interaction)	18846501
18	rs12457996	40872273	40832926	1	0.93	0	0	6e-06	SYT4(2)	Major depressive disorder	21042317
18	rs17674580	43309911	43336142	1	0.82	0	0.78	8e-11	SLC14A1(1);SLC14A2(2)	Bladder cancer	21750109
18	rs7238033	43316966	43336142	1	0.76	0	0.78	9e-09	SLC14A1(1);SLC14A2(2)	Bladder cancer	21824976
19	rs7247513	12691185	12694963	13	1	1	0.81	2e-06	ZNF490(1);ZNF564(2);ZNF791(2)	Bipolar disorder	21254220
19	rs2637125	48401893	48373386	1	0.35	0	1	3e-19	CRX(2);SULT2A1(2);SNAR-A13(2);SNAR-A12(2);SNAR-C1(2)	Dehydroepiandrosterone sulphate levels	21533175
19	rs3936340	48527582	48517536	1	0.67	0.06	0.74	2e-06	ELSPBP1(1);BSPH1(2);CABP5(2);PLA2G4C(2)	Intelligence	22449649
19	rs516246	49206172	49207255	1	0.69	0.94	1	8e-10	FUT2(1);CA11(2);SEC1(2);NTN5(2);MAMSTR(2)	Liver enzyme levels (gamma-glutamyl transf.)	22001757
19	rs492602	49206417	49207255	1	0.69	0.94	1	2e-10	FUT2(1);CA11(2);SEC1(2);NTN5(2);MAMSTR(2)	Cholesterol, total	20686565
19	rs492602	49206417	49207255	1	0.69	0.94	1	5e-17	FUT2(1);CA11(2);SEC1(2);NTN5(2);MAMSTR(2)	Vitamin B12 levels	18776911
19	rs602662	49206985	49207255	1	1	0.94	1	3e-20	FUT2(1);CA11(2);SEC1(2);NTN5(2);MAMSTR(2)	Folate pathway vitamin levels	19303062
19	rs504963	49208865	49207255	1	0.93	0.37	1	2e-08	FUT2(1);CA11(2);SEC1(2);NTN5(2);MAMSTR(2)	Crohns disease	20570966
19	rs503279	49209010	49207255	1	0.93	0.37	1	4e-20	FUT2(1);CA11(2);SEC1(2);NTN5(2);MAMSTR(2)	Metabolic traits	21886157
19	rs281379	49214274	49207255	1	0.87	0.03	1	7e-12	SEC1(2);NTN5(2);FUT2(2);MAMSTR(2);RASIP1(2)	Crohns disease	21102463
19	rs3865444	51727962	51738920	1	0.8	0	0	2e-09	SIGLECP3(2);SIGLEC17P(2);CD33(2);C19orf75(2)	Alzheimers disease (late onset)	21460841
19	rs10411161	52372976	52384061	1	0.75	0.03	0.42	7e-06	ZNF577(1);FPR3(2);ZNF649(2);ZNF613(2)	Breast cancer	21424380
19	rs386000	54792761	54805325	1	0.9	0.31	0.49	4e-16	LILRA6(2);LILRB5(2);LILRB2(2);MIR4752(2);LILRA3(2)	HDL cholesterol	20686565
20	rs6116492	4698626	4696829	1	1	0.09	0	5e-07	PRNP(2);PRND(2);PRNT(2);RASSF2(2)	Creutzfeldt-Jakob disease (variant)	22137330
20	rs867186	33764554	33761837	2	1	0.63	0.74	4e-09	PROCR(1);EDEM2(2);MMP24(2)	Anticoagulant levels	22216198
20	rs867186	33764554	33761837	2	1	0.63	0.74	6e-37	PROCR(1);EDEM2(2);MMP24(2)	Coagulation factor levels	20231535
20	rs867186	33764554	33761837	2	1	0.63	0.74	4e-06	PROCR(1);EDEM2(2);MMP24(2)	D-dimer levels	21502573
20	rs867186	33764554	33761837	2	1	0.63	0.74	2e-06	PROCR(1);EDEM2(2);MMP24(2)	Hemostatic factors and hematological phenot.	22443383
20	rs867186	33764554	33761837	2	1	0.63	0.74	2e-200	PROCR(1);EDEM2(2);MMP24(2)	Protein C levels	20802025
20	rs6060369	33907161	33950860	1	0.78	0.01	0.09	1e-16	UQCC(1);MMP24(2);EIF6(2);FAM83C(2)	Height	18391950
20	rs6088792	33909784	33950860	1	0.94	0.85	0.55	8e-07	UQCC(1);MMP24(2);EIF6(2);FAM83C(2)	Height	18391951
20	rs6060373	33914208	33950860	1	0.78	0.01	0.11	2e-17	UQCC(1);MMP24(2);EIF6(2);FAM83C(2)	Height	18391952
20	rs6088813	33975181	33950860	2	0.81	0.19	0.32	1e-13	UQCC(1);GDF5(2)	Height	19343178
20	rs2236164	34097353	34109715	1	0.73	0.54	0.94	2e-06	CEP250(1);C20orf173(2);ERGIC3(2);FER1L4(2)	Height	20189936
20	rs2277862	34152782	34133031	1	1	0.93	1	4e-10	FER1L4(1);CEP250(2);C20orf173(2);ERGIC3(2);SPAG4(2)	Cholesterol, total	20686565
22	rs2739330	24295286	24284872	20	0.94	0.69	0.57	2e-09	LOC284889(2);MIF(2);GSTT2B(2);GSTT2(2);DDTL(2)	Liver enzyme levels (gamma-glutamyl transf.)	22001757
22	rs4821469	36616445	36613044	9	1	0.47	1	2e-19	APOL3(2);APOL4(2);APOL2(2);APOL1(2);MYH9(2)	End-stage renal disease (non-diabetic)	20532800
