# Supplementary material for: GStream: Improving SNP and CNV Coverage on Genome-Wide Association Studies
Source: PLoS One. 2013 Jul 3;8(7):e68822. doi: 10.1371/journal.pone.0068822 (PMC3700900; doi:10.1371/journal.pone.0068822)
Supplement: Table S2 — Set of 149 CNV consistent loci spanning OMIM genes. (XLSX) [file pone.0068822.s014.xlsx]

## Sheet: file content
This is the supplementary data file 2 for manuscript "GStream: Improving SNP and CNV coverage on Genome-Wide Association Studies" by Alonso et al.
NOTE: this EXCEL file contains several sheets
EXCEL sheet "legend" contains the description of the content in the individual columns of EXCEL sheet "OMIM & CNV"
EXCEL sheet "OMIM & CNV" contains the actual data

## Sheet: legend
collumn label	description
chr	Chromosome of the disease-associated gene
bp	Basepair of the CNV representative marker
freq	Frequency of non-diploid HapMap samples
length	Estimated CNV length
nprobes	Number of markers spanning the CNV
gene	OMIM gene
trait	Reported disease

## Sheet: OMIM & CNV
chr	bp	freq	length	nprobes	gene	trait
1	10370720	17	8104	5	KIF1B	Charcot-Marie-Tooth disease, type 2A1, 118210 (3)|Pheochromocytoma, 171300 (3)|{Neuroblastoma, susceptibility to, 1}, 256700 (3)
1	11991495	5	1631	3	PLOD1	Ehlers-Danlos syndrome, type VI, 225400 (3)|Nevo syndrome, 601451 (3)
1	16360706	83	11226	4	CLCNKA	Bartter syndrome, type 4b, digenic, 613090 (3)
1	17676548	42	31191	12	PADI4	{Rheumatoid arthritis, susceptibility to}, 180300 (3)
1	43694327	24	11634	6	WDR65	van der Woude syndrome 2, 606713 (3)
1	58648546	3	1149	3	DAB1	Ciliary dyskinesia, primary, 2, 606763 (3)
1	116230239	34	8239	11	VANGL1	Caudal regression syndrome, 600145 (3)|Neural tube defects, 182940 (3)
1	119482838	3	648	4	TBX15	Cousin syndrome, 260660 (3)
1	154159946	8	1559	3	TPM3	CAP myopathy, 609284 (3)|Myopathy, congenital, with fiber-type disproportion, 255310 (3)|Nemaline myopathy 1, autosomal dominant, 609284 (3)
1	185784328	5	896	4	HMCN1	{Macular degeneration, age-related, 1}, 603075 (3)
1	196746600	39	33378	7	CFHR3	{Hemolytic uremic syndrome, atypical, susceptibility to}, 235400 (3)|{Macular degeneration, age-related, reduced risk of}, 603075 (3)
1	196799637	5	62189	6	CFHR1	{Hemolytic uremic syndrome, atypical, susceptibility to}, 235400 (3)|{Macular degeneration, age-related, reduced risk of}, 603075 (3)
2	1535427	14	2764	5	TPO	Thrombocythemia 1, 187950 (3)|Thyroid dyshormonogenesis 2A, 274500 (3)
2	51224976	32	521	10	NRXN1	Pitt-Hopkins-like syndrome 2, 614325 (3)|{Schizophrenia, susceptibility to, 17}, 614332 (3)
2	71346797	2	899	3	MCEE	Methylmalonyl-CoA epimerase deficiency, 251120 (3)
2	149200006	4	2460	8	MBD5	Mental retardation, autosomal dominant 1, 156200 (3)
2	167156460	6	2225	7	SCN9A	Dravet syndrome, 607208 (3)|Epilepsy, generalized, with febrile seizures plus, type 7, 613863 (3)|Erythermalgia, primary, 133020 (3)|Febrile seizures, familial, 3B, 613863 (3)|Insensitivity to pain, channelopathy-associated, 243000 (3)|Paroxysmal extreme pain disorder, 167400 (3)|Small fiber neuropathy, 133020 (3)
2	169778363	69	29273	5	ABCB11	Cholestasis, benign recurrent intrahepatic, 2, 605479 (3)|Cholestasis, progressive familial intrahepatic 2, 601847 (3)
2	175507697	11	459	7	WIPF1	Wiskott-Aldrich syndrome 2, 614493 (3)
2	178740970	15	568	6	PDE11A	Pigmented nodular adrenocortical disease, primary, 2, 610475 (3)
2	178856655	7	500	7	PDE11A	Pigmented nodular adrenocortical disease, primary, 2, 610475 (3)
2	203295849	9	16814	10	BMPR2	Pulmonary hypertension, familial primary, 178600 (3)|Pulmonary hypertension, primary, fenfluramine-associated, 178600 (3)|Pulmonary venoocclusive disease, 265450 (3)
2	219026738	2	402	4	CXCR1	{AIDS, slow progression to}, 609423 (3)
3	14178322	27	515	10	TMEM43	Arrhythmogenic right ventricular dysplasia 5, 604400 (3)
3	16638524	49	5606	4	DAZL	{Spermatogenic failure, susceptibility to} (3)
3	50343442	5	4056	3	HYAL1	Mucopolysaccharidosis type IX, 601492 (3)
3	81597257	2	2201	8	GBE1	Glycogen storage disease IV, 232500 (3)
3	136021052	62	5049	19	PCCB	Propionicacidemia, 606054 (3)
3	143220697	3	403	3	SLC9A9	{Autism susceptibility 16}, 613410 (3)
3	189365424	13	4084	9	TP63	ADULT syndrome, 103285 (3)|Ectrodactyly, ectodermal dysplasia, and cleft lip/palate syndrome 3, 604292 (3)|Hay-Wells syndrome, 106260 (3)|Limb-mammary syndrome, 603543 (3)|Orofacial cleft 8, 129400 (3)|Rapp-Hodgkin syndrome, 129400 (3)|Split-hand/foot malformation 4, 605289 (3)
3	189737354	58	2875	11	LEPREL1	Myopia, high, with cataract and vitreoretinal degeneration, 614292 (3)
3	189840176	9	711	4	LEPREL1	Myopia, high, with cataract and vitreoretinal degeneration, 614292 (3)
3	191065921	17	6052	11	CCDC50	Deafness, autosomal dominant 44, 607453 (3)
4	1088951	8	1163	3	RNF212	Recombination rate QTL 1, 612042 (3)
4	9922128	27	2654	3	SLC2A9	Hypouricemia, renal, 2, 612076 (3)|{Uric acid concentration, serum, QTL 2}, 612076 (3)
4	9951119	46	15674	6	SLC2A9	Hypouricemia, renal, 2, 612076 (3)|{Uric acid concentration, serum, QTL 2}, 612076 (3)
4	86976413	7	3170	13	MAPK10	Epileptic encephalopathy, Lennox-Gastaut type, 606369 (3)
4	110840748	3	4699	10	EGF	Hypomagnesemia 4, renal, 611718 (3)
4	114129229	2	1828	4	ANK2	Cardiac arrhythmia, ankyrin-B-related, 600919 (3)|Long QT syndrome-4, 600919 (3)
4	146438871	35	1120	10	SMAD1	Charcot-Marie-Tooth disease, type 2D, 601472 (3)|Neuropathy, distal hereditary motor, type V, 600794 (3)
4	167004341	52	411	7	TLL1	Atrial septal defect 6, 613087 (3)
5	42628844	46	2140	17	GHR	Increased responsiveness to growth hormone (3)|Laron dwarfism, 262500 (3)|Short stature, 604271 (3)|{Hypercholesterolemia, familial, modification of}, 143890 (3)
5	59491619	3	4185	5	PDE4D	Acrodysostosis 2, with or without hormone resistance, 614613 (3)|{Stroke, susceptibility to, 1}, 606799 (3)
5	60401261	5	949	6	NDUFAF2	Leigh syndrome, 256000 (3)|Mitochondrial complex I deficiency, 252010 (3)
5	70227619	5	28327	5	SMN2;SMN1	{Spinal muscular atrophy, type III, modifier of}, 253400 (3)
5	78110117	5	1614	9	ARSB	Mucopolysaccharidosis type VI (Maroteaux-Lamy), 253200 (3)
5	112668933	3	1611	3	MCC	Colorectal cancer (3)
5	126126090	2	918	3	LMNB1	Leukodystrophy, adult-onset, autosomal dominant, 169500 (3)
5	150222242	53	19459	18	IRGM	Inflammatory bowel disease 19, 612278 (3)|{Mycobacterium tuberculosis, protection against}, 607948 (3)
5	151250248	3	2619	7	GLRA1	Hyperekplexia, hereditary 1, autosomal dominant or recessive, 149400 (3)
5	176525029	2	3077	3	FGFR4	{Cancer progression/metastasis} (3)
6	29857013	27	55954	15	HLA-H	Hemochromatosis, 235200 (3)|[Transferrin serum level QTL2], 614193 (3)|{Alzheimer disease, susceptibility to}, 104300 (3)|{Microvascular complications of diabetes 7}, 612635 (3)|{Porphyria cutanea tarda, susceptibility to}, 176100 (3)|{Porphyria variegata, susceptibility to}, 176200 (3)
6	29909559	7	10604	6	HLA-A	{Hypersensitivity syndrome, carbamazepine-induced, susceptibility to}, 608579 (3)
6	31244261	2	21491	5	HLA-C	{HIV-1 viremia, susceptibility to}, 609423 (3)|{Psoriasis susceptibility 1}, 177900 (3)
6	32369886	13	30538	5	BTNL2	{Sarcoidosis, susceptibility to, 2}, 612387 (3)
6	32546833	5	38528	8	HLA-DRB1	{Multiple sclerosis, susceptibility to}, 126200 (3)|{Pemphigoid, susceptibility to} (2)|{Rheumatoid arthritis, susceptibility to}, 180300 (3)|{Sarcoidosis, susceptibility l, 1}, 181000 (3)
6	32602238	8	38997	8	HLA-DQA1	{Celiac disease, susceptibility to}, 212750 (3)
6	32634010	9	41843	6	HLA-DQB1	{Celiac disease, susceptibility to}, 212750 (3)|{Creutzfeldt-Jakob disease, variant, resistance to}, 123400 (3)|{Multiple sclerosis, susceptibility to}, 126200 (3)
6	33039686	9	39482	6	HLA-DPA1;HLA-DPB1	{Beryllium disease, chronic, susceptibility to} (3)
6	33584261	76	1124	7	ITPR3	{Diabetes, type 1, susceptibility to}, 222100 (2)
6	35626500	91	3169	8	FKBP5	{Major depressive disorder and accelerated response to antidepressant drug treatment}, 608516 (3)
6	47564992	2	780	6	CD2AP	Glomerulosclerosis, focal segmental, 3, 607832 (3)
6	51667498	4	1166	6	PKHD1	Polycystic kidney and hepatic disease, 263200 (3)
6	51736175	60	567	12	PKHD1	Polycystic kidney and hepatic disease, 263200 (3)
6	64667045	26	1148	14	EYS	Retinitis pigmentosa 25, 602772 (3)
6	65347533	74	1626	16	EYS	Retinitis pigmentosa 25, 602772 (3)
6	65711412	25	3307	9	EYS	Retinitis pigmentosa 25, 602772 (3)
6	65910080	5	520	4	EYS	Retinitis pigmentosa 25, 602772 (3)
6	66402855	29	1767	14	EYS	Retinitis pigmentosa 25, 602772 (3)
6	72863880	24	4200	13	RIMS1	Cone-rod dystrophy 7, 603649 (3)
6	101935190	13	3776	15	GRIK2	Mental retardation, autosomal recessive, 6, 611092 (3)
6	102418522	7	286	5	GRIK2	Mental retardation, autosomal recessive, 6, 611092 (3)
6	133746394	10	911	5	EYA4	Cardiomyopathy, dilated, 1J, 605362 (3)|Deafness, autosomal dominant 10, 601316 (3)
6	152390406	10	1424	5	ESR1	Breast cancer (1)|Estrogen resistance (3)|{Atherosclerosis, susceptibility to} (3)|{HDL response to hormone replacement, augmented} (3)|{Migraine, susceptibility to}, 157300 (3)|{Myocardial infarction, susceptibility to}, 608446 (3)
6	162385157	3	939	5	PARK2	Adenocarcinoma of lung, somatic, 211980 (3)|Adenocarcinoma, ovarian, somatic, 167000 (3)|Parkinson disease, juvenile, type 2, 600116 (3)|{Leprosy, susceptibility to}, 607572 (3)
6	162585041	11	1919	10	PARK2	Adenocarcinoma of lung, somatic, 211980 (3)|Adenocarcinoma, ovarian, somatic, 167000 (3)|Parkinson disease, juvenile, type 2, 600116 (3)|{Leprosy, susceptibility to}, 607572 (3)
7	224306	7	1240	6	FAM20C	Raine syndrome, 259775 (3)
7	16172022	77	1460	7	ISPD	Muscular dystrophy-dystroglycanopathy (congenital with brain and eye anomalies), type A, 7, 614643 (3)
7	33177828	26	1450	10	BBS9	Bardet-Biedl syndrome 9, 209900 (3)
7	34896123	4	15419	8	NPSR1	{Asthma, susceptibility to, 2}, 608584 (3)
7	83050765	11	366	4	SEMA3E	CHARGE syndrome, 214800 (3)
7	142476105	72	9069	5	PRSS3P2;PRSS2	{Pancreatitis, chronic, protection against}, 167800 (3)
7	147011763	3	380	5	CNTNAP2;MIR548I4	Cortical dysplasia-focal epilepsy syndrome, 610042 (3)|Pitt-Hopkins like syndrome 1, 610042 (3)|{Autism susceptibility 15}, 612100 (3)
7	148074379	88	1887	14	CNTNAP2	Cortical dysplasia-focal epilepsy syndrome, 610042 (3)|Pitt-Hopkins like syndrome 1, 610042 (3)|{Autism susceptibility 15}, 612100 (3)
7	153921267	14	1582	7	DPP6	Ventricular fibrillation, paroxysmal familial, 2, 612956 (3)
7	154398761	69	2347	8	DPP6	Ventricular fibrillation, paroxysmal familial, 2, 612956 (3)
8	1837386	77	451	3	ARHGEF10	Slowed nerve conduction velocity, AD, 608236 (3)
8	15403402	7	8694	6	TUSC3	Mental retardation, autosomal recessive 7, 611093 (3)
8	72214786	26	2904	14	EYA1	Anterior segment anomalies with or without cataract, 113650 (3)|Branchiootic syndrome 1, 602588 (3)|Branchiootorenal syndrome 1, with or without cataracts, 113650 (3)|Otofaciocervical syndrome, 166780 (3)
8	87671449	3	504	4	CNGB3	Achromatopsia-3, 262300 (3)|Macular degeneration, juvenile, 248200 (3)
8	102622392	5	4021	7	GRHL2	Deafness, autosomal dominant 28, 608641 (3)
8	106796540	13	735	13	ZFPM2	Diaphragmatic hernia 3, 610187 (3)|Tetralogy of Fallot, 187500 (3)
9	320149	3	2272	8	DOCK8	Hyper-IgE recurrent infection syndrome, autosomal recessive, 243700 (3)|Mental retardation, autosomal dominant 2, 614113 (3)
9	525814	3	6294	5	KANK1	Cerebral palsy, spastic quadriplegic, 2, 612900 (3)
9	646005	9	1780	6	KANK1	Cerebral palsy, spastic quadriplegic, 2, 612900 (3)
9	4501492	2	962	3	SLC1A1	?Dicarboxylicaminoaciduria, 222730 (1)
9	71741217	82	1883	13	TJP2	Hypercholanemia, familial, 607748 (3)
9	101309080	71	2021	15	GABBR2	{Nicotine dependence, protection against}, 188890 (3)|{Nicotine dependence, susceptibility to}, 188890 (3)
9	107596570	5	526	3	ABCA1	HDL deficiency, type 2, 604091 (3)|Tangier disease, 205400 (3)|{Coronary artery disease in familial hypercholesterolemia, protection against}, 143890 (3)
9	113477528	11	2311	6	MUSK	Myasthenic syndrome, congenital, associated with acetylcholine receptor deficiency, 608931 (3)
9	130633904	3	308	3	AK1;MIR4672	Hemolytic anemia due to adenylate kinase deficiency, 612631 (3)
9	133752464	11	341	6	ABL1	Leukemia, Philadelphia chromosome-positive, resistant to imatinib (3)
10	5249865	5	676	6	AKR1C4	{46XY sex reversal 8, modifier of}, 614279 (3)
10	27000558	82	1256	10	PDSS1	Coenzyme Q10 deficiency, primary, 2, 614651 (3)
10	54526622	2	1731	4	MBL2	{Chronic infections, due to MBL deficiency}, 614372 (3)
10	89275888	57	519	12	MINPP1	Thyroid carcinoma, follicular, 188470 (3)
10	95545536	89	737	13	LGI1	Epilepsy, familial temporal lobe, 1, 600512 (3)
10	100688825	23	7103	16	HPSE2	Urofacial syndrome, 236730 (3)
10	124216911	14	14548	4	ARMS2;HTRA1	CARASIL syndrome, 600142 (3)|{Macular degeneration, age-related, 7}, 610149 (3)|{Macular degeneration, age-related, neovascular type}, 610149 (3)
11	9938738	4	960	3	SBF2	Charcot-Marie-Tooth disease, type 4B2, 604563 (3)
11	10293209	11	399	4	SBF2	Charcot-Marie-Tooth disease, type 4B2, 604563 (3)
11	65642127	76	216	4	EFEMP2	Cutis laxa, autosomal recessive, type IB, 614437 (3)
11	66712229	75	876	14	PC	Pyruvate carboxylase deficiency, 266150 (3)|Thrombophilia due to protein C deficiency, autosomal dominant, 176860 (3)|Thrombophilia due to protein C deficiency, autosomal recessive, 612304 (3)
11	88964519	32	3064	7	TYR	Albinism, oculocutaneous, type IA, 203100 (3)|Albinism, oculocutaneous, type IB, 606952 (3)|Waardenburg syndrome/albinism, digenic, 103470 (3)|[Skin/hair/eye pigmentation 3, blue/green eyes], 601800 (3)|[Skin/hair/eye pigmentation 3, light/dark/freckling skin], 601800 (3)|{Melanoma, cutaneous malignant, susceptibility to, 8}, 601800 (3)
11	96002262	32	969	10	MAML2	Mucoepidermoid salivary gland carcinoma (3)
12	866857	9	7907	9	WNK1	Neuropathy, hereditary sensory and autonomic, type II, 201300 (3)|Pseudohypoaldosteronism, type IIC, 614492 (3)
12	2247020	5	9068	6	CACNA1C	Brugada syndrome 3, 611875 (3)|Timothy syndrome, 601005 (3)
12	12026506	81	431	10	ETV6	Leukemia, acute myeloid, somatic, 601626 (3)
12	15568613	5	3977	9	PTPRO	Nephrotic syndrome, type 6, 614196 (3)
12	50973897	44	1489	12	DIP2B	Mental retardation, FRA12A type, 136630 (3)
12	72356955	89	979	6	TPH2	{Attention deficit-hyperactivity disorder, susceptibility to, 7}, 613003 (3)|{Unipolar depression, susceptibility to}, 608516 (3)
12	111978892	3	1042	3	ATXN2	Spinocerebellar ataxia 2, 183090 (3)
14	37769624	99	1376	12	MIPOL1	Mirror-image polydactyly, 135750 (1)
14	75520990	4	3267	8	MLH3;ACYP1	Colon cancer, hereditary nonpolyposis, type 7, 614385 (3)|Colorectal cancer, somatic, 114500 (3)|Endometrial cancer, 608089 (3)
15	25107430	11	1644	8	SNRPN	Prader-Willi syndrome, 176270 (3)
15	77331003	56	1820	14	PSTPIP1	Pyogenic sterile arthritis, pyoderma gangrenosum, and acne, 604416 (3)
16	223632	2	74	4	HBA2;HBA1	Erythrocytosis (3)|Heinz body anemia, 140700 (3)|Hemoglobin H disease, nondeletional, 613978 (3)|Hypochromic microcytic anemia (3)|Thalassemia, alpha-, 604131 (3)
16	11684012	70	416	7	LITAF	Charcot-Marie-Tooth disease, type 1C, 601098 (3)
16	78171686	4	288	3	WWOX	Esophageal squamous cell carcinoma, 133239 (3)
16	78371608	11	13127	14	WWOX	Esophageal squamous cell carcinoma, 133239 (3)
16	78877301	7	253	3	WWOX	Esophageal squamous cell carcinoma, 133239 (3)
16	79061243	3	1616	4	WWOX	Esophageal squamous cell carcinoma, 133239 (3)
17	34519762	5	15419	6	CCL3L1;CCL3L3	{HIV/AIDS, susceptibility to}, 609423 (3)
17	34600294	3	39287	10		{HIV/AIDS, susceptibility to}, 609423 (3)
17	35756114	2	872	3	ACACA	Acetyl-CoA carboxylase deficiency, 613933 (1)
17	57110317	4	5759	4	TRIM37	Mulibrey nanism, 253250 (3)
18	47696628	11	1523	4	MYO5B	Microvillus inclusion disease, 251850 (3)
18	50462552	53	364	8	DCC	Colorectal cancer (3)|Mirror movements, congenital, 157600 (3)
19	566738	3	1366	6	BSG	[Blood group, OK], 111380 (3)
19	17261401	13	200	5	MYO9B	{Celiac disease, susceptibility to, 4}, 609753 (3)
19	41354660	19	24488	8	CYP2A6	Coumarin resistance, 122700 (3)|{Lung cancer, resistance to}, 211980 (3)|{Nicotine addiction, protection from}, 188890 (3)
19	51407408	5	310	4	KLK4	Amelogenesis imperfecta, type IIA1, 204700 (3)
19	55544409	5	208	3	GP6	Bleeding disorder, platelet-type, 11, 614201 (3)
20	5290462	79	872	3	PROKR2	Kallmann syndrome 3, 244200 (3)
21	47801930	4	2508	7	PCNT	Microcephalic osteodysplastic primordial dwarfism, type II, 210720 (3)
22	23577088	11	583	4	BCR	Leukemia, acute lymphocytic, 613065 (3)|Leukemia, chronic myeloid, 608232 (3)
22	29680404	4	1354	4	EWSR1	Ewing sarcoma, 612219 (3)|Neuroepithelioma, 612219 (3)
22	33755901	7	3330	11	LARGE	Muscular dystrophy-dystroglycanopathy (congenital with brain and eye anomalies), type A, 6, 613154 (3)|Muscular dystrophy-dystroglycanopathy (congenital with mental retardation), type B, 6, 608840 (3)
22	33780897	5	895	6	LARGE	Muscular dystrophy-dystroglycanopathy (congenital with brain and eye anomalies), type A, 6, 613154 (3)|Muscular dystrophy-dystroglycanopathy (congenital with mental retardation), type B, 6, 608840 (3)
